# Supplementary material for: A Pre-Screening Tool to Assess Dog Suitability for Animal-Assisted Interventions: Preliminary Results for Dog-Suitability Tests (SuiTe)
Source: Vet Sci. 2025 Nov 22;12(12):1110. doi: 10.3390/vetsci12121110 (PMC12737594; doi:10.3390/vetsci12121110)
Supplement: Supplementary file 1 [file vetsci-12-01110-s001.zip]

Archive with 2 entries (2 files):
- S1 Supplementary materials (Questionnaire).pdf
- S2 Supplementary materials (Phases and Rationale of Test).pdf
